# Supplementary material for: Rapid evolutionary diversification of the flamenco locus across simulans clade Drosophila species
Source: PLoS Genet. 2023 Aug 29;19(8):e1010914. doi: 10.1371/journal.pgen.1010914 (PMC10495008; doi:10.1371/journal.pgen.1010914)
Supplement: S4 File — (XLSX) [file pgen.1010914.s004.xlsx]

## Sheet: Sheet1
Drosophila melanogaster	HT			Drosophila simulans duplicate	HT		Drosophila simulans flamenco	HT
jockey-1	Y			297	Y		297	Y
297	N			412	N		412	N
DOC	Y			1731	N		BEL-unknown	Y
FW	N			ACCORD2	N		Blastopia	Y
Pifo	Y			BEL-unknown	Y		Chimpo	Y
412	Y			BEL	N		Chouto	Y
GTWIN	Y			BURDOCK	Y		Copia	Y
mdg4	N			Chimpo	Y		Cr1a	N
mdg4-10	Y			Copia	N		Doc6	N
mdg4-1	N			Copia-1	Y		G5A	N
mdg4-2	N			Cr1a	N		mdg4-10	Y
Protop	N			Doc2	N		mdg4-2	Y
Quasimodo	N			FW	Y		mdg4-29	Y
Stalker-2	Y			mdg4-10	Y		mdg4-3	N
				mdg4-12	N		mdg4-4	N
				mdg4-2	Y		mdg4-5	Y
Drosphila sechellia	HT			mdg4-29	Y		mdg4-53	Y
297	Y			mdg4-3	N		I	Y
412	N			mdg4-5	N		LINEJ1	Y
GTWIN	Y			mdg4-53	N		M4	N
mdg4	Y			mdg4-8	Y		Max	Y
mdg4-10	Y			I	Y		ninja	N
mdg4-12	N			Invader-2	Y		NOMAD	Y
mdg4-2	Y			Jockey-1	Y		Stalker-2	Y
mdg4-3	N			mdg-3	Y		Tirant	Y
mdg4-4	N			NOMAD	Y		ZAM	N
mdg4-5	N			Stalker-4	N
mdg4-53	Y			Rtb1	N
NOMAD	N			Transpac	Y
Stalker-2	Y
Drosophila mauritiana	HT			Supplementary File 4: TEs are considered horizontally transferred if they have a similarity great than 98%.
1731	Y
Accord	Y
BEL-unknown	N
Bel	Y
BS2	N
Copia	Y
Cr1a	Y
diver	N
Doc	Y
FW	Y
FW	Y
G5	N
mdg4-12	Y
mdg4-3	N
mdg4-4	N
mdg4-5	Y
mdg4-7	Y
LINEJ1	Y
Stalker-4	Y
